# Supplementary material for: The Factorial Validity of the Norwegian Version of the Multicomponent Training Distress Scale (MTDS-N)
Source: Int J Environ Res Public Health. 2020 Oct 19;17(20):7603. doi: 10.3390/ijerph17207603 (PMC7590227; doi:10.3390/ijerph17207603)
Supplement: Supplementary file 1 [file ijerph-17-07603-s001.zip]

Archive with 4 entries (3 files):
- ijerph-944040-Supplementary/
- ijerph-944040-Supplementary/Source data.xlsx
- ijerph-944040-Supplementary/Supplementary Materials.docx
- ijerph-944040-Supplementary/Supplementary Materials.pdf
