# Supplementary material for: The Factorial Validity of the Norwegian Version of the Multicomponent Training Distress Scale (MTDS-N)
Source: Int J Environ Res Public Health. 2020 Oct 19;17(20):7603. doi: 10.3390/ijerph17207603 (PMC7590227; doi:10.3390/ijerph17207603)
Supplement: Supplementary file 1 [file ijerph-17-07603-s001.zip › ijerph-944040-Supplementary/Source data.xlsx]

## Sheet: Article supplementary_dataset
Gender	Sport	County	Age	Training	Program	Level	dep1	dep2	dep3	dep4	dep5	vig1	vig2	vig3	vig4	sym1	sym2	sym3	sle1	sle2	sle3	str1	str2	str3	str4	fat1	fat2	fat3
1	2	1	19	14	1	3	1	1	1	1	1	3	2	3	3	1	3	2	1	1	1	3	4	1	1	1	2	1
1	2	1	17	15	1	2	2	2	3	3	2	1	1	2	3	2	2	2	5	4	4	2	4	2	2	4	3	2
2	1	1	17	5	1	2	4	5	4	5	4	3	3	4	1	2	1	1	4	3	4	5	3	3	2	4	1	4
2	1	1	16	13	1	1	1	2	1	3	2	2	2	2	1	2	2	1	4	3	2	4	3	3	2	3	3	2
1	1	1	17	15	1	2	1	1	1	1	1	2	2	2	2	3	3	1	5	4	4	3	1	1	3	2	2	1
2	2	1	17	10	1	2	2	2	3	2	3	3	3	2	2	3	2	1	1	1	1	4	4	4	4	2	1	3
1	2	1	18	14	1	3	1	1	1	1	1	3	3	3	3	1	1	1	2	2	2	1	2	2	1	3	2	1
2	2	1	17	10	1	1	3	3	4	2	3	2	2	2	3	3	3	3	1	1	2	4	4	4	4	4	4	4
2	1	1	17	11	1	2	2	3	2	4	2	3	3	3	2	3	3	4	5	5	5	5	3	4	5	4	4	4
1	2	1	17	16	1	2	1	1	2	2	1	2	4	2	4	2	1	2	2	1	2	3	3	2	2	3	4	2
2	1	1	18	3	1	3	3	3	1	3	5	2	2	2	2	1	4	4	3	4	3	5	5	5	5	3	2	5
1	2	1	18	5	1	3	1	2	1	1	1	3	3	3	3	3	1	2	1	1	1	2	2	1	1	3	2	2
2	1	1	17	12.5	1	2	3	3	3	3	2	4	3	3	3	3	3	3	2	1	1	4	5	4	4	3	3	3
1	2	1	17	-999	1	2	3	2	3	3	3	3	3	2	3	3	4	4	4	3	3	4	3	2	4	4	5	3
1	2	1	16	23	1	1	2	1	2	1	5	1	5	1	2	1	1	1	1	1	1	2	2	1	2	2	4	1
2	2	2	17	5	2	3	3	3	1	1	2	2	2	3	4	2	2	3	2	2	2	4	3	3	4	3	2	2
1	2	2	16	9	2	1	1	1	1	1	1	2	2	1	2	1	2	1	1	1	1	2	2	2	2	2	1	2
1	1	2	17	25	2	1	1	1	1	1	1	3	4	2	3	2	2	3	1	1	1	3	4	2	3	3	2	2
1	2	2	17	15	1	2	1	1	1	4	1	3	3	3	4	1	1	4	1	1	1	2	2	1	3	1	2	1
1	2	2	18	21	2	3	1	1	1	1	1	1	2	3	3	1	2	1	1	1	1	2	1	1	2	1	1	1
1	2	2	16	6.5	1	1	1	1	1	1	1	2	2	4	3	1	2	2	2	2	1	2	1	1	2	3	2	2
2	2	2	16	11	2	1	1	1	1	1	1	2	3	3	4	1	2	1	2	1	2	2	1	1	1	2	2	1
2	1	2	19	14	2	3	1	2	3	3	2	2	2	2	2	2	4	4	2	3	2	5	3	3	3	4	4	4
1	2	2	18	9	1	2	2	2	1	2	3	3	2	4	2	4	4	3	4	3	5	3	4	3	3	4	4	4
1	2	2	18	12	2	2	1	1	1	1	1	1	1	1	2	3	3	3	3	1	1	2	3	1	2	1	1	1
1	2	2	16	5	2	1	2	2	1	3	3	5	5	4	4	2	3	2	4	2	3	5	5	5	4	5	3	4
1	2	2	19	13	2	3	1	1	1	2	1	2	2	2	3	3	2	2	1	1	1	2	3	4	4	3	2	2
1	2	2	18	6	2	3	1	1	1	1	1	3	3	3	3	4	2	3	1	1	1	2	1	1	2	2	2	1
1	2	2	16	5	2	1	1	2	2	2	1	2	2	2	4	1	1	1	3	2	3	3	2	1	3	3	2	2
2	1	2	16	8	1	1	1	1	1	2	2	4	3	4	4	3	3	2	4	3	2	3	2	2	3	4	4	4
1	1	4	17	15	2	2	2	2	2	2	2	2	2	2	3	2	1	3	2	2	1	3	3	3	3	3	2	2
2	1	4	19	8	2	3	4	4	1	4	3	4	3	3	2	3	2	2	3	4	3	4	3	2	4	5	4	4
1	1	4	18	25	2	3	2	2	1	3	1	2	2	4	4	4	3	2	1	1	1	4	5	3	3	3	3	3
2	2	1	16	12	2	1	1	1	1	1	1	4	3	3	3	2	3	1	1	1	1	1	2	1	1	2	3	2
1	2	1	17	10	2	2	1	1	1	1	1	3	2	3	3	2	2	2	4	2	2	3	2	2	3	3	3	1
2	2	1	18	20	2	3	2	3	3	4	1	3	2	2	2	4	4	4	3	3	3	4	4	3	4	3	4	4
1	2	1	17	8	2	2	1	1	1	2	1	3	3	2	2	2	1	1	1	1	1	2	4	3	2	1	3	2
2	2	1	16	24	2	1	1	1	1	2	1	2	2	2	3	2	2	2	1	2	1	3	2	2	3	2	5	2
1	2	1	18	15	2	3	2	2	2	2	1	2	2	2	3	2	4	2	2	2	2	4	5	3	4	4	4	3
1	2	1	19	10	2	3	1	1	2	3	1	3	3	3	3	3	3	2	2	3	2	1	2	2	1	2	1	1
1	2	1	19	12	2	3	1	1	2	2	1	3	4	4	5	1	2	2	1	2	1	2	2	1	2	2	2	3
1	2	1	16	3	2	1	5	2	5	5	5	1	1	1	5	1	3	5	3	3	4	3	4	3	3	3	5	5
2	2	1	16	9	2	1	3	2	2	4	3	5	5	4	3	3	3	3	5	4	4	5	3	2	5	3	5	5
1	2	1	16	10	2	1	2	2	1	1	1	2	3	3	3	3	3	3	2	2	3	3	3	2	4	4	4	4
2	2	1	16	12.5	2	1	5	4	1	5	5	3	2	1	3	4	5	1	2	1	1	5	3	2	3	2	2	3
1	2	1	19	11	2	3	1	1	2	3	1	3	3	3	3	3	3	2	2	2	2	2	2	1	2	3	3	1
1	2	1	17	14	2	1	1	1	1	2	1	2	2	2	2	2	2	3	2	3	1	2	2	1	3	2	4	2
2	2	1	18	6	2	3	2	2	2	2	1	3	2	3	2	1	2	1	2	2	2	4	4	3	4	3	2	2
2	2	1	17	14	2	2	2	2	2	4	1	5	5	2	3	2	4	2	4	3	3	5	3	3	4	2	3	3
2	2	1	17	7	2	1	1	1	2	2	1	4	4	3	3	2	2	2	1	1	2	3	3	2	3	4	2	4
1	2	1	18	15	2	2	1	1	1	1	1	4	4	3	3	4	3	3	2	2	2	3	1	1	1	2	2	3
1	2	1	18	12	2	2	1	1	1	1	1	1	2	1	2	3	2	1	2	1	1	2	5	1	2	1	1	2
1	2	1	17	14	2	2	1	1	1	1	1	3	3	2	3	1	2	2	2	2	1	2	1	1	1	1	1	2
1	2	1	19	10	2	3	2	2	2	2	3	3	3	2	3	3	3	2	2	3	2	2	3	2	3	2	2	2
1	2	1	17	11.5	2	2	2	2	1	1	1	4	3	2	3	4	4	4	2	1	1	3	3	2	4	3	4	2
2	2	1	17	7	2	2	1	1	1	1	1	2	2	1	3	1	1	1	3	1	1	3	2	1	2	2	1	2
1	2	1	17	3	2	1	1	2	2	3	2	2	2	2	2	2	2	2	2	1	1	3	5	3	3	2	2	3
1	2	1	17	15	2	2	1	1	1	1	1	4	4	4	3	4	3	2	1	1	1	3	4	3	3	2	1	4
2	2	1	16	16	2	1	1	1	1	2	1	4	4	3	4	4	3	3	1	2	2	3	3	2	2	2	2	2
1	2	1	16	6	2	1	2	2	1	2	2	2	2	3	3	2	3	3	1	1	1	3	2	2	4	2	3	2
1	2	1	18	16	2	3	1	2	3	3	2	5	5	2	4	4	4	4	1	2	1	3	2	1	3	2	2	2
1	2	1	18	10	2	3	1	3	1	2	1	5	5	4	4	3	3	3	5	4	3	3	2	2	3	3	2	2
2	2	1	19	5	2	3	1	2	2	2	1	2	2	2	4	2	3	2	1	2	1	4	3	3	4	2	3	3
1	2	1	17	-999	2	2	1	1	2	2	1	2	2	2	3	2	2	2	1	1	1	2	3	1	3	1	1	2
1	2	1	18	15	2	3	1	1	1	1	2	4	4	3	4	3	3	3	1	2	1	1	1	1	2	3	4	2
2	2	1	17	10	2	2	2	1	2	2	2	2	1	2	2	4	4	1	3	2	2	2	1	1	2	2	1	1
2	2	1	18	12	2	3	1	2	2	2	1	3	2	2	3	3	4	2	4	4	1	4	1	1	4	1	1	1
1	2	1	18	14	2	3	5	5	5	5	5	2	4	1	1	2	3	3	2	2	2	1	5	1	3	2	2	2
1	-999	1	18	3	2	3	3	3	3	3	3	3	3	3	3	3	3	3	2	3	3	3	3	3	3	3	3	3
2	2	1	17	17	2	1	1	1	1	2	1	4	4	4	4	2	3	2	1	1	1	3	4	2	2	1	1	1
1	2	1	17	16	2	2	1	2	2	2	1	5	3	3	4	2	2	2	2	2	1	3	3	2	2	3	3	2
2	2	1	16	15	2	1	1	1	1	1	1	3	3	3	3	2	2	1	4	3	3	3	3	4	2	2	2	2
1	2	1	17	10	2	1	1	1	1	1	1	2	2	3	3	3	2	2	1	1	1	1	2	1	1	1	1	2
2	2	1	16	14	2	1	1	1	1	2	1	1	2	4	3	3	3	1	2	1	1	3	3	3	2	1	1	2
1	2	1	18	12	2	3	1	1	1	1	1	2	3	2	3	2	2	2	1	1	1	3	2	2	2	1	1	1
1	2	1	18	5	2	3	1	1	1	3	1	3	2	3	3	1	1	1	1	1	1	2	2	1	2	1	1	1
2	2	1	17	6	2	1	2	4	4	3	4	3	2	2	2	3	3	2	1	2	1	5	3	2	4	3	2	3
1	2	1	17	15	2	1	1	1	1	1	1	2	2	3	5	4	4	2	3	3	3	5	3	1	5	1	1	1
-999	1	2	-999	14	2	1	5	5	5	5	5	3	1	4	4	3	3	5	2	2	5	3	2	3	3	2	5	5
1	2	2	16	15	2	1	4	1	1	2	1	2	3	3	2	4	2	1	1	1	1	3	2	2	3	1	2	1
1	1	2	17	11	2	1	1	1	1	1	2	4	4	4	4	3	2	2	2	1	1	2	2	1	2	2	2	3
1	2	2	17	8	2	1	1	1	2	1	1	3	4	2	2	4	4	3	1	2	2	3	3	2	3	3	2	4
2	1	2	16	12.5	2	1	1	1	1	2	1	2	2	2	2	2	2	2	2	2	1	2	3	2	2	2	2	2
1	1	2	17	16	2	1	1	1	1	1	1	3	3	1	1	3	2	2	1	1	1	3	3	1	2	1	1	1
2	1	2	16	22	2	1	1	1	2	2	1	2	2	1	2	2	3	4	4	4	2	4	3	2	3	3	3	3
2	1	2	16	17	2	1	4	5	2	5	5	5	5	5	5	4	5	4	5	5	5	3	5	5	2	5	5	5
1	2	1	17	10.5	1	2	1	2	2	2	1	2	2	2	3	4	4	3	2	3	1	4	3	3	4	3	3	3
1	2	1	17	9	1	2	2	1	1	1	1	4	4	2	2	5	4	4	4	2	2	4	3	3	3	2	1	1
2	1	1	17	11	1	1	2	4	1	2	5	5	4	3	2	2	1	2	4	2	1	4	3	3	4	2	1	1
1	2	1	17	15	1	2	2	3	3	3	2	2	3	2	2	2	2	2	1	1	1	3	2	2	3	3	2	3
2	2	1	16	13.5	1	1	1	1	2	1	1	2	2	5	5	4	2	4	2	1	1	2	2	1	1	1	1	1
1	2	1	16	5	1	1	1	1	2	2	1	1	2	3	3	2	2	2	2	2	2	4	3	2	4	2	2	2
2	2	1	17	11	1	2	1	1	1	1	1	2	2	2	3	2	4	1	2	3	1	2	1	1	1	2	2	2
1	2	1	17	12	1	1	1	1	2	1	1	2	2	2	2	2	2	2	1	2	1	1	4	1	2	2	2	3
2	2	1	17	8	1	1	1	2	2	2	1	4	4	3	3	1	2	1	2	2	1	5	5	2	4	1	1	1
2	2	1	18	9	1	2	1	1	1	2	1	5	4	3	4	2	3	1	2	1	1	1	3	2	1	2	1	3
2	1	1	17	26	1	1	1	1	1	1	1	3	4	3	4	2	2	1	2	2	2	2	2	2	1	2	2	2
2	2	1	16	10	1	1	1	1	2	3	1	3	2	4	2	3	2	2	1	1	1	5	2	1	4	2	2	3
2	1	1	16	20	1	1	2	3	3	2	2	3	3	4	3	4	3	4	3	5	3	3	3	3	3	5	5	4
1	1	1	17	7	1	2	1	1	1	1	1	3	3	3	3	3	2	2	3	2	1	1	4	1	1	3	3	3
1	2	1	17	8	1	2	1	2	2	2	1	2	2	2	2	3	2	1	4	2	1	4	3	3	4	1	4	2
2	2	1	18	13	1	2	2	2	2	2	1	2	2	2	2	3	2	1	1	2	1	3	3	2	4	2	2	2
1	1	1	17	9	1	2	1	2	1	1	1	3	3	3	3	4	4	4	1	1	1	2	1	1	1	3	3	3
1	2	1	18	10	1	2	1	1	1	1	1	3	3	4	5	2	1	1	1	1	1	1	3	2	1	2	2	2
2	2	1	18	10	1	2	2	2	1	3	1	3	3	3	3	2	3	2	3	3	2	4	4	2	5	4	3	4
2	1	1	17	17	1	2	1	2	2	3	1	5	3	2	2	5	3	1	3	4	3	5	4	3	4	3	4	4
2	2	1	17	9.5	1	2	4	4	5	4	3	4	4	3	2	4	4	4	4	2	4	5	5	4	4	3	3	4
2	1	4	17	15	2	2	1	1	2	2	1	1	1	4	3	2	1	3	5	5	3	2	3	2	4	4	3	2
2	2	4	17	8	2	1	1	2	1	3	2	1	2	4	4	1	2	2	3	2	1	3	4	4	4	3	2	2
1	1	4	17	24	2	1	2	4	1	2	3	2	2	2	2	3	3	4	2	2	1	4	3	3	2	4	3	3
2	2	4	17	10	2	1	1	2	2	2	1	2	2	3	3	1	1	1	1	1	1	3	5	2	3	3	2	2
2	2	4	17	15	2	1	1	2	2	2	1	2	3	2	2	4	2	2	1	3	1	3	3	1	2	2	2	2
2	1	4	16	10	2	1	1	1	1	1	1	2	2	2	2	2	2	1	1	1	1	1	2	1	1	1	1	1
2	1	4	18	19	2	2	1	4	1	3	4	3	2	3	2	3	1	2	1	1	1	4	3	1	2	5	3	2
2	1	4	17	18	2	2	1	1	2	1	1	3	2	2	2	3	3	2	2	3	3	2	2	1	3	2	2	2
2	2	1	17	9	2	2	3	3	2	4	3	4	4	3	3	3	3	1	5	5	5	5	4	3	5	4	3	4
2	1	1	18	16	2	2	3	3	3	4	2	4	5	2	3	3	2	3	4	3	3	5	5	4	3	4	5	5
2	2	1	17	7	2	2	1	2	2	2	2	2	2	3	3	3	2	2	3	2	3	3	2	2	3	3	3	3
2	2	1	17	7	2	2	2	3	2	4	2	3	3	3	3	3	3	1	4	4	4	3	3	2	4	4	3	4
2	1	1	17	9	2	2	1	1	1	1	1	1	2	2	3	3	1	1	1	1	1	2	2	1	2	1	1	1
1	2	2	18	15	2	3	1	1	2	1	1	1	1	1	1	3	4	1	4	3	2	2	2	2	1	4	4	3
1	2	2	18	9	2	3	2	2	1	2	1	3	2	2	3	1	2	3	4	4	4	2	3	3	2	4	4	4
1	2	2	18	15	2	3	2	2	3	2	2	3	3	2	3	2	2	2	2	2	2	4	3	2	5	3	3	3
1	2	2	23	2	2	3	3	2	2	1	1	3	2	2	3	3	3	1	5	5	5	4	4	3	5	4	4	4
1	2	2	17	20	2	2	1	1	1	1	1	1	1	1	1	2	2	2	3	1	2	2	3	3	2	1	1	1
1	2	2	17	11	2	2	1	2	1	1	1	3	3	3	3	4	4	4	1	2	1	1	4	2	1	5	3	4
1	2	2	18	20	2	3	2	3	1	2	2	4	4	1	1	1	1	1	2	2	2	1	1	1	1	2	2	2
1	2	2	17	9	2	2	1	2	1	2	1	2	2	2	2	2	2	2	2	2	2	2	3	2	2	3	3	1
1	2	2	17	9.5	2	2	1	1	1	3	1	2	2	1	1	1	3	2	1	1	1	3	2	1	3	3	4	1
1	2	2	19	8.5	2	3	1	1	1	1	1	2	2	2	2	3	3	2	1	1	1	2	3	2	3	3	3	1
2	2	2	18	10	2	3	1	1	1	1	1	4	4	4	4	1	2	1	1	1	1	3	3	3	3	5	5	4
1	2	2	18	11	2	3	4	4	3	4	4	3	2	3	3	2	3	3	2	1	4	4	5	4	4	4	4	4
1	2	2	18	17	2	2	1	2	1	2	1	2	2	3	3	1	2	1	2	1	1	1	1	1	1	3	2	2
1	2	2	17	13	2	2	1	1	2	1	1	2	2	2	2	4	4	4	2	3	3	2	3	2	2	2	2	3
1	2	2	18	7	2	3	1	2	2	3	2	2	2	2	2	3	3	4	2	2	1	4	2	2	4	3	3	4
1	2	2	18	15.5	2	3	1	1	1	1	1	2	2	2	3	2	4	4	2	2	1	4	3	2	3	4	4	2
1	2	2	18	12.5	2	3	1	2	1	1	1	2	3	3	3	2	4	2	1	1	1	3	2	1	2	2	3	4
2	2	2	17	10	2	2	1	2	2	2	1	3	3	3	4	2	2	3	4	4	4	4	3	2	4	4	4	3
1	2	2	18	6	2	3	1	2	2	2	2	2	2	2	2	1	2	2	2	2	1	3	2	2	3	3	3	3
1	2	2	17	2	2	2	1	1	2	3	1	2	1	2	2	1	1	1	1	1	2	2	2	2	1	5	5	1
1	2	2	17	2	2	2	3	1	4	2	1	2	1	2	2	1	2	1	1	1	5	3	2	1	2	5	5	3
1	2	2	17	9	2	2	1	1	2	1	1	2	2	2	2	1	1	1	3	1	1	4	2	2	4	1	1	1
1	2	2	17	10	2	2	1	2	1	2	2	3	2	3	2	3	3	2	2	1	1	4	3	2	2	4	3	3
1	2	2	19	22	2	3	2	2	2	1	2	3	3	4	4	1	2	2	1	1	1	3	2	2	3	4	3	2
1	1	4	18	14	2	2	2	2	2	2	1	1	1	2	4	4	1	1	4	4	4	3	3	2	3	4	4	3
1	1	4	18	13	2	2	2	1	1	1	1	3	3	2	2	3	3	2	3	1	2	2	3	2	3	2	2	4
1	1	4	18	14	2	2	1	3	2	2	1	1	1	3	2	4	3	1	4	4	3	3	3	2	2	4	4	3
1	1	4	18	13	2	2	1	1	1	1	1	3	2	3	3	2	1	2	1	1	3	2	3	1	1	2	2	2
1	1	4	19	7	2	3	1	1	1	3	1	3	3	2	2	2	1	1	1	1	1	3	2	1	1	2	2	2
1	1	4	16	28	2	1	1	1	1	2	1	1	2	1	2	3	3	2	2	2	2	1	3	1	2	2	2	4
2	1	4	16	19	2	1	1	1	1	1	1	3	2	2	4	3	3	2	1	2	2	3	4	3	4	2	2	3
2	1	4	17	16	2	2	1	1	1	2	1	3	2	2	3	4	4	4	2	2	2	4	5	3	2	4	4	4
2	1	4	17	16	2	2	1	1	1	1	1	2	2	1	3	2	2	1	1	1	1	1	1	1	2	1	1	1
2	1	4	17	16	2	2	1	1	1	1	1	2	2	1	2	2	2	1	1	1	1	1	1	1	2	1	1	1
1	1	4	18	10	2	3	3	3	1	1	2	5	4	3	4	2	2	5	4	4	4	2	3	4	2	5	5	3
1	1	4	17	18.5	2	2	1	2	2	1	1	2	2	3	2	3	2	2	3	3	3	3	2	3	2	3	2	2
2	1	4	17	11	2	1	1	2	1	1	1	2	2	2	2	3	1	1	4	2	2	3	2	1	2	3	2	2
2	1	4	18	6	2	2	3	4	2	4	4	3	3	2	3	3	3	3	4	5	5	5	4	4	4	3	3	4
2	2	3	18	12	1	2	1	1	2	1	1	5	5	3	5	3	4	1	3	3	2	5	4	4	2	5	4	1
1	2	3	17	11	1	1	1	2	1	1	1	3	2	1	1	2	2	1	1	1	1	2	1	1	2	1	1	1
2	2	3	18	15	1	3	1	1	1	1	1	2	2	3	3	2	2	2	2	3	1	4	4	2	2	2	2	1
1	2	3	17	15	1	2	1	1	1	1	1	1	1	1	1	2	2	3	1	1	1	1	5	1	1	2	1	2
1	2	3	16	15	1	1	1	1	1	1	1	2	1	2	3	2	3	1	1	1	1	2	2	1	2	2	4	2
1	2	3	18	12	1	2	1	1	1	1	1	2	2	2	1	3	2	2	2	2	2	2	2	2	3	3	3	3
2	2	3	17	13	1	2	2	1	3	3	1	5	4	3	3	4	5	2	3	3	1	4	4	3	4	3	4	4
1	2	3	16	13	1	1	1	2	2	2	1	2	2	1	1	2	2	3	2	1	2	2	1	2	2	2	2	2
2	2	3	16	9.5	1	1	1	1	1	4	1	4	4	2	3	1	1	3	4	2	3	3	2	2	3	3	2	2
1	2	3	19	7	1	3	1	1	1	1	1	3	2	2	3	1	1	2	1	2	1	3	4	2	2	4	4	2
1	2	3	17	14	1	2	1	1	1	3	1	3	2	2	2	3	4	4	2	2	1	2	3	2	2	3	2	2
2	2	3	17	4	1	2	1	2	1	2	2	3	3	3	4	4	2	2	2	2	1	4	3	2	1	3	2	2
2	2	3	17	9	1	2	1	2	3	3	1	1	1	3	3	5	4	4	1	1	1	4	4	3	5	4	2	5
2	2	3	17	6.5	1	2	1	3	1	1	3	5	5	4	4	4	2	2	1	2	1	3	2	2	3	4	3	2
1	2	3	17	8	1	2	1	1	1	1	1	3	4	2	3	4	4	4	1	1	1	3	2	2	3	2	2	2
2	2	3	18	7	1	3	1	1	1	2	1	4	4	3	3	3	3	1	1	1	1	4	3	2	4	2	1	1
1	2	3	18	1	1	3	1	1	1	1	1	4	5	2	2	2	2	1	1	1	1	3	2	2	2	2	1	1
1	2	3	17	16	1	2	1	1	1	1	1	2	3	2	2	2	3	1	1	1	1	4	2	2	3	2	1	1
1	2	3	16	11	1	1	2	2	1	2	2	3	3	3	2	2	2	2	1	1	1	3	3	2	4	3	3	3
1	2	3	16	11	1	1	1	1	2	4	1	2	2	1	4	2	2	2	1	1	1	4	4	3	2	2	2	4
2	2	3	17	7	1	1	1	2	1	2	3	3	3	3	4	1	1	1	4	1	1	3	3	3	3	4	3	4
1	2	3	17	20	1	1	2	1	2	3	1	1	1	2	3	3	3	2	2	2	3	5	3	2	4	2	4	3
1	2	3	17	23	1	1	1	1	1	1	1	1	1	1	2	1	2	1	2	2	1	3	2	1	3	1	1	1
2	2	3	16	12	1	1	1	1	1	2	1	2	2	2	3	2	2	4	2	1	1	4	3	1	3	3	2	3
2	2	3	16	8	1	1	2	2	3	3	2	3	2	2	2	2	3	2	1	2	1	4	3	2	4	3	3	3
1	2	3	17	23	1	1	1	1	2	3	1	2	2	2	2	4	4	4	2	1	1	4	2	2	4	2	2	2
2	2	3	16	11	1	1	1	2	2	3	1	2	2	3	3	1	2	4	2	1	2	3	3	2	3	2	2	2
2	2	3	17	12	1	1	2	3	4	2	3	2	2	2	2	1	2	2	1	1	1	5	4	4	5	2	2	2
2	2	3	17	11	1	1	1	1	1	1	1	1	1	1	3	2	2	3	1	1	1	3	2	1	3	2	2	2
1	2	3	16	15	1	1	1	2	2	2	1	3	2	2	2	2	3	1	1	1	1	3	4	3	3	4	4	3
2	2	3	18	10	1	2	1	2	2	3	1	1	1	2	3	3	3	2	2	4	3	2	4	2	1	3	3	3
2	2	3	16	12	1	1	2	2	2	4	1	2	2	3	3	3	2	2	3	3	2	3	4	2	3	4	2	2
1	2	3	17	20	1	1	1	2	2	2	1	1	1	2	3	3	3	2	2	2	3	3	3	2	3	3	3	3
2	2	3	19	12	1	3	1	1	1	1	1	4	3	4	4	3	2	2	1	1	1	3	2	2	3	3	3	1
2	2	3	17	9	1	2	1	1	2	2	1	2	2	2	2	2	3	3	2	2	1	3	2	2	3	3	3	4
2	2	3	18	8	1	2	1	1	1	2	1	3	3	2	2	2	1	2	2	4	2	4	2	1	3	2	2	2
2	2	3	16	9.5	1	1	1	1	1	4	1	4	4	3	3	1	1	2	3	1	2	3	2	2	3	3	2	2
2	2	3	17	-999	1	2	1	1	2	2	1	2	2	2	2	2	2	3	2	2	2	3	2	2	3	2	2	3
1	2	3	18	18	1	3	1	1	1	2	1	2	3	1	2	2	2	1	1	1	1	3	3	1	3	1	2	2
2	2	3	19	10	1	3	1	1	1	2	1	2	1	2	2	3	3	1	2	2	1	4	4	3	4	3	2	4
1	2	3	19	18	1	3	1	1	2	1	1	4	3	4	4	3	2	3	5	4	4	2	2	2	1	4	4	4
1	2	3	19	10	1	3	1	2	1	1	1	3	3	3	4	2	1	4	2	4	1	2	2	2	3	2	2	1
1	2	3	19	11	1	3	2	1	1	3	2	2	3	1	1	1	1	2	1	1	1	1	1	1	2	2	2	1
1	2	3	19	15	1	3	4	4	3	4	3	4	4	3	3	1	2	2	2	1	2	1	4	2	1	3	3	3
1	2	3	19	8	1	3	2	2	3	3	1	2	2	4	4	1	2	2	2	1	1	3	2	2	2	2	2	4
1	2	3	19	-999	1	3	2	1	2	2	1	3	3	3	3	1	1	1	2	1	1	3	2	1	2	2	2	2
2	2	3	18	15	1	3	1	2	2	2	1	2	2	2	2	3	3	2	1	3	1	3	3	2	3	2	1	2
1	2	3	19	10	1	3	1	1	1	1	1	3	3	3	3	3	2	2	1	1	1	2	2	2	3	1	1	1
2	2	3	18	7	1	3	1	1	1	2	1	3	3	2	4	3	3	1	1	1	1	4	3	2	4	2	1	1
2	2	3	18	11	1	3	1	1	1	1	1	3	2	3	3	1	1	2	2	2	2	4	4	2	2	3	1	2
1	2	3	19	-999	1	3	1	1	1	1	1	2	2	2	3	2	2	2	1	1	1	3	2	2	3	2	2	2
2	2	3	18	11	1	3	1	1	1	2	1	3	2	2	3	3	3	3	1	1	1	4	4	3	3	2	2	2
1	2	3	18	11	1	3	1	1	2	3	1	2	2	3	3	3	4	3	2	2	1	2	4	3	3	2	2	2
1	2	3	19	-999	1	3	1	1	2	2	1	3	3	2	3	4	3	4	2	2	1	2	3	3	2	4	4	2
1	2	3	18	5	1	3	1	1	1	2	1	3	3	2	2	1	2	2	2	1	1	3	3	2	3	3	3	3
1	2	3	18	8	1	3	2	2	3	2	1	3	2	3	3	3	4	4	5	4	2	3	4	3	5	4	5	2
1	2	3	16	12	1	1	1	1	2	1	1	2	2	3	2	1	1	2	4	3	2	1	2	2	1	4	3	2
1	2	3	16	14	1	1	1	3	2	2	2	2	2	2	3	3	3	2	5	5	4	5	3	2	5	3	2	2
1	2	3	18	23	1	3	1	2	2	2	1	3	2	4	3	3	2	1	1	1	1	3	2	2	3	2	3	2
2	2	3	17	10	1	2	1	1	1	1	1	3	2	2	3	2	2	3	2	2	2	2	2	1	2	2	2	3
1	2	3	16	13	1	1	1	1	1	2	1	4	4	3	3	2	2	1	4	4	3	4	3	2	5	3	2	2
1	2	3	18	13	1	2	1	1	1	1	1	2	3	2	3	4	4	2	1	1	1	1	2	1	1	2	3	1
2	2	3	18	10	1	2	1	1	1	2	1	3	2	3	4	3	3	2	4	5	4	4	3	3	4	2	2	2
1	2	3	16	4	1	1	1	2	3	2	1	1	1	2	2	3	2	1	1	1	1	3	3	3	3	2	2	3
2	2	3	18	12	1	2	1	1	1	1	1	4	4	4	5	1	2	2	2	1	1	3	3	2	3	3	2	1
2	2	3	18	10	1	2	1	2	2	3	1	1	1	3	3	2	3	1	3	4	3	2	4	2	1	3	3	4
1	2	3	18	10	1	2	2	1	1	1	1	5	4	5	3	3	3	2	2	2	1	1	3	3	1	5	5	3
1	2	3	18	8	1	2	1	1	1	1	1	3	2	3	3	1	2	1	1	1	1	1	2	1	2	3	3	2
1	2	3	17	15	1	2	1	1	1	1	1	3	2	2	2	2	2	1	1	2	1	2	5	1	1	3	2	2
2	2	3	16	13	1	1	1	2	1	4	1	3	2	4	3	1	2	2	3	3	3	4	3	3	3	3	4	4
1	2	3	18	9	1	2	1	1	2	1	1	2	2	2	2	3	1	2	1	2	1	3	3	2	2	2	2	1
1	2	3	18	12	1	2	1	1	2	2	1	2	2	3	3	3	3	2	1	2	1	2	2	1	2	3	2	2
1	2	3	17	16	1	2	1	1	1	2	1	4	5	4	3	1	2	2	1	1	3	3	2	2	3	4	4	1
2	2	3	18	9	1	2	1	1	1	1	1	3	3	3	3	1	2	3	4	4	4	5	4	3	5	2	1	2
2	2	3	17	16	1	2	1	2	2	2	3	3	4	3	3	3	2	2	2	3	3	5	4	3	3	4	3	2
2	2	3	18	10.5	1	2	1	1	1	2	1	3	3	2	5	3	3	3	4	2	3	4	1	1	3	3	2	2
2	2	3	17	9	1	2	1	1	1	1	1	1	1	2	2	2	4	4	3	3	3	3	3	2	2	4	4	4
1	2	3	17	17.5	1	1	2	2	3	2	2	2	2	2	3	3	2	2	4	2	2	3	2	3	3	3	3	2
1	2	3	17	8	1	1	1	2	2	1	1	2	2	3	2	1	1	1	2	1	1	3	3	2	3	2	3	2
2	2	3	16	14	1	1	1	1	1	1	1	2	2	2	2	1	1	2	1	1	1	3	3	1	2	2	1	2
1	2	3	16	16	1	1	1	1	1	2	2	4	4	2	1	2	3	2	1	1	1	2	1	1	3	3	3	2
1	2	3	16	13	1	1	1	1	2	1	1	1	2	1	2	2	2	3	1	1	1	1	1	2	2	3	4	2
2	2	3	19	15	1	3	1	1	1	1	1	3	2	1	2	1	3	1	1	1	1	4	2	3	4	1	1	2
2	2	4	17	7	2	2	1	1	1	1	1	3	3	2	3	2	2	2	4	2	4	4	3	2	2	4	3	1
1	1	3	17	10	2	1	1	1	2	2	1	3	3	3	3	1	2	2	2	3	2	2	2	2	3	2	3	2
2	1	3	16	15	2	1	1	1	2	1	1	2	2	2	2	2	1	2	2	2	1	3	2	1	3	2	1	1
1	1	3	17	18	1	1	1	1	1	1	1	1	2	2	5	3	3	2	2	1	1	1	1	1	1	1	1	1
1	1	3	17	3	2	2	2	3	1	5	2	3	2	3	5	1	1	1	1	3	1	5	1	1	2	3	4	2
1	1	3	17	8.5	1	2	1	1	2	2	1	4	4	4	5	1	3	1	1	1	1	4	1	1	1	2	1	2
2	1	3	18	8	1	2	1	2	2	3	2	2	3	3	5	1	2	1	3	4	3	4	5	3	2	3	4	2
2	1	3	16	10	2	1	1	1	1	1	1	3	3	4	4	2	2	2	2	2	1	3	2	1	3	1	1	1
2	1	3	17	10	2	1	1	2	1	1	1	2	2	2	2	2	1	3	2	2	1	3	2	2	2	2	2	1
2	1	3	16	10	2	1	1	1	1	4	1	1	1	1	3	2	5	2	1	1	1	4	4	2	2	3	3	4
2	1	3	16	10	1	1	1	1	2	3	2	1	1	2	3	3	3	3	4	4	4	4	3	3	3	4	5	4
1	1	3	19	15	1	3	1	1	1	1	1	2	2	2	3	2	2	1	1	2	1	4	3	2	5	2	2	1
2	1	3	16	10	1	1	1	1	2	2	1	2	2	4	4	3	2	1	2	2	1	2	2	1	3	2	2	1
2	1	3	17	14	2	1	1	1	1	1	1	3	3	2	3	3	3	2	1	2	1	2	2	2	3	3	2	2
1	1	3	16	-999	2	1	1	1	1	1	1	5	3	1	5	1	1	1	2	1	1	4	2	4	3	1	1	1
2	1	3	17	13	2	1	1	1	2	2	1	2	2	2	3	3	2	1	2	1	1	4	3	2	4	2	1	2
2	1	3	19	14	2	3	1	1	1	1	1	2	2	2	2	2	2	1	1	1	1	2	1	1	2	2	1	1
2	1	3	17	14.5	2	1	1	2	3	2	2	1	1	1	3	1	1	5	1	1	1	4	3	2	4	3	5	3
1	1	3	16	10	1	1	1	1	2	2	1	2	2	3	2	2	4	1	1	1	1	3	2	1	5	3	2	2
2	1	3	19	9	2	3	1	2	1	2	1	3	2	3	3	1	3	1	2	2	4	4	3	2	2	5	4	4
1	1	3	17	15	2	1	1	1	2	1	1	4	4	3	3	2	2	2	2	2	1	3	3	2	1	2	2	1
1	1	3	17	13	1	1	1	1	1	2	1	1	1	1	2	1	2	2	1	1	1	2	2	1	3	2	2	1
1	1	3	17	18	1	1	1	1	1	2	1	2	2	2	2	2	3	3	3	1	2	2	2	1	3	2	2	3
2	1	3	16	6	1	1	1	3	3	3	1	2	2	2	2	1	2	2	3	2	1	2	3	2	3	2	1	2
1	2	2	17	9	2	2	1	3	2	4	2	3	4	3	3	4	4	4	4	3	4	4	2	2	3	4	4	3
1	2	2	18	14	2	2	1	1	1	2	1	2	2	3	2	2	1	2	1	1	1	1	1	1	1	2	3	1
-999	2	2	17	14	2	1	2	2	1	2	1	2	2	3	2	4	2	2	2	1	1	1	2	2	1	3	2	3
1	2	2	17	11	2	2	1	1	2	2	1	3	4	2	3	2	3	3	4	4	4	5	4	3	4	2	2	2
1	2	2	17	8.5	2	1	1	2	1	1	1	3	3	3	5	3	2	1	3	2	2	4	3	2	4	3	3	2
1	1	2	17	12	2	1	2	2	1	2	2	4	2	4	3	4	4	5	5	5	5	5	5	4	3	4	4	4
1	1	2	18	20	2	2	4	3	4	4	4	5	5	4	4	1	2	1	4	2	2	5	5	5	5	2	2	4
1	2	2	17	10	2	2	1	1	1	3	1	2	2	3	3	1	2	1	1	1	1	1	2	1	2	2	1	2
1	1	2	19	20	2	3	1	1	1	2	1	2	2	2	2	1	1	1	2	1	1	3	3	2	3	4	2	2
1	2	2	18	14	2	3	1	3	4	2	1	2	2	3	3	1	1	2	1	1	1	3	3	1	1	2	1	1
2	2	2	16	14	2	1	1	1	1	1	1	2	1	2	2	2	3	1	3	4	2	3	3	2	2	2	1	2
2	2	2	18	12	2	2	1	2	2	2	1	2	3	3	3	3	2	3	2	1	1	4	5	3	3	1	2	3
1	2	2	19	-999	2	3	1	1	1	1	1	2	2	2	2	1	2	1	1	1	1	3	2	1	3	2	2	1
2	2	2	17	13	2	1	1	1	1	1	1	1	1	1	3	3	3	3	5	5	5	2	4	3	2	5	4	1
1	1	2	16	12	2	1	1	1	1	1	1	5	4	2	2	1	2	2	2	2	1	4	4	2	4	2	2	1
2	1	2	19	10	2	3	2	2	1	2	1	3	3	2	3	3	2	3	1	1	1	3	3	2	3	4	3	2
1	1	2	17	20	2	2	1	1	1	1	1	1	1	2	2	1	1	3	2	1	1	1	2	1	2	2	2	1
2	1	2	17	15	2	2	4	4	2	4	4	3	3	4	3	1	2	1	1	1	1	4	4	4	3	2	3	3
1	2	2	18	13.5	2	2	2	4	2	3	3	3	3	2	2	4	4	2	2	1	1	4	3	2	4	4	2	3
1	2	2	16	11	2	1	1	1	1	1	2	1	1	1	3	1	1	2	3	3	1	1	1	1	1	2	1	1
2	2	2	19	12.5	2	3	1	2	2	2	1	3	2	2	3	3	2	1	3	4	3	4	4	1	3	3	2	4
2	1	2	19	14	2	3	1	2	2	2	1	1	2	1	3	2	2	2	4	2	3	3	2	1	3	3	2	2
2	2	2	16	8	2	1	2	2	2	3	1	4	3	3	4	2	4	2	2	2	1	3	3	2	3	2	2	2
1	2	2	17	10	2	1	1	1	2	3	1	3	3	2	3	1	2	1	2	1	1	3	2	1	3	2	2	2
2	2	2	17	18	2	2	4	4	5	4	4	2	2	2	3	3	3	3	3	3	4	5	5	5	5	3	3	3
1	2	2	18	7	2	2	2	2	2	2	2	2	2	1	2	2	2	2	2	2	2	2	1	1	2	2	3	2
1	2	2	16	3	2	1	1	1	1	1	1	3	1	3	4	2	1	1	1	1	1	2	2	3	2	4	3	2
2	2	2	19	5	2	2	2	2	1	1	1	3	3	3	3	1	2	2	1	1	1	1	3	2	1	3	3	3
2	2	2	16	9	2	1	3	2	1	5	2	4	4	2	4	4	2	5	5	4	4	3	4	3	5	2	4	4
1	2	2	17	9	2	2	1	1	1	2	1	2	2	3	2	1	3	4	2	3	3	3	3	2	3	3	3	2
1	2	2	17	12	2	2	2	2	1	2	2	3	3	2	2	1	1	1	4	2	2	3	3	1	3	4	5	3
2	2	2	17	-999	2	2	3	3	3	3	2	3	3	3	3	2	3	3	1	2	2	2	4	3	3	3	2	3
1	2	2	17	10	2	2	1	1	1	1	1	4	3	3	5	4	4	2	3	1	3	2	2	2	1	4	4	2
2	1	2	17	14	2	1	2	2	2	3	1	4	4	2	4	1	2	2	1	3	3	4	2	2	3	4	4	3
2	2	2	16	6	2	1	2	2	1	1	2	1	2	2	4	3	2	3	2	3	3	4	3	2	3	2	3	3
2	2	2	17	9	2	2	2	2	2	4	2	3	3	3	3	1	2	1	2	2	2	5	4	5	4	3	3	4
1	1	2	17	20	2	1	1	1	1	1	1	2	3	4	3	1	2	1	4	3	1	2	1	1	1	2	2	1
2	1	2	18	10	2	2	3	3	3	3	3	3	3	3	4	4	3	3	4	4	4	5	3	4	5	4	4	4
1	2	2	16	10	2	1	1	1	1	1	1	4	4	3	3	1	2	2	1	1	2	3	2	3	2	2	2	1
1	-999	2	16	-999	2	1	1	1	1	1	1	3	2	2	2	1	1	2	2	3	2	5	4	3	5	4	3	2
1	2	2	17	9	2	2	2	1	1	2	2	3	2	3	5	2	2	2	4	4	4	2	3	2	2	5	4	1
1	2	2	18	7	2	3	1	1	1	2	1	3	3	2	3	3	3	3	3	3	3	2	2	2	2	4	3	3
2	1	2	16	12	2	1	1	2	2	2	1	3	3	3	2	2	1	3	1	2	1	3	4	1	3	3	2	2
1	2	2	19	1.5	2	3	2	2	1	2	2	3	3	3	3	2	2	1	2	2	2	4	3	3	3	3	3	2
1	1	2	16	-999	2	1	2	2	1	3	2	3	3	3	3	4	2	3	1	2	2	3	4	3	1	2	3	3
1	2	2	17	10	2	1	2	1	2	1	2	5	5	3	4	1	1	1	2	2	2	4	3	3	3	2	2	3
1	2	2	16	15	2	1	2	1	3	2	1	4	2	2	3	4	4	4	3	3	3	2	3	2	2	4	3	2
2	1	2	16	15	2	1	2	4	2	2	2	2	2	2	2	3	4	4	3	5	3	4	3	2	2	2	3	3
1	2	2	17	12	2	1	1	1	1	1	1	1	2	1	4	2	1	1	2	2	2	2	3	2	3	3	4	3
1	1	2	16	17.5	2	1	1	1	1	1	1	2	3	2	3	1	2	1	1	1	1	1	2	2	3	2	2	4
1	1	2	16	-999	1	1	3	5	3	3	4	3	4	3	4	2	2	3	5	4	4	4	3	3	3	4	4	3
1	2	2	16	15	1	1	1	1	1	1	1	1	2	1	2	5	4	4	5	2	2	3	2	2	3	4	2	3
2	1	2	17	11	1	1	1	1	1	1	1	2	2	3	2	2	2	1	1	1	1	2	3	3	2	2	1	2
1	2	2	17	9	1	2	1	1	1	1	1	2	3	3	4	1	1	1	1	1	1	1	2	1	1	3	2	2
2	1	2	18	13	1	2	1	2	1	2	1	2	3	3	3	2	2	1	3	3	3	3	3	2	2	3	4	3
2	1	2	17	13	1	2	1	1	1	3	1	4	3	2	2	2	2	1	1	1	1	2	1	1	3	2	2	1
2	2	2	18	11	1	3	1	2	1	2	2	2	2	3	2	2	2	1	2	5	3	3	3	2	3	4	3	3
1	2	2	16	12	1	1	3	3	4	3	1	2	1	2	2	4	4	4	2	2	1	2	3	4	4	4	4	4
1	1	2	19	17	1	3	1	2	2	2	1	2	2	2	3	1	1	2	1	1	1	1	1	1	1	1	1	1
1	1	2	18	10.5	1	2	4	4	2	2	5	2	5	5	5	1	2	1	1	1	1	2	3	4	2	1	3	3
2	1	2	19	16	1	3	3	4	4	4	3	3	3	1	3	4	3	4	4	4	4	5	4	3	5	4	4	4
1	2	2	16	9	1	1	1	2	1	1	1	2	2	2	2	1	2	2	2	2	1	2	1	1	2	2	2	2
1	2	2	17	13	1	2	2	4	1	4	1	3	2	2	2	2	2	3	2	2	2	2	3	2	3	3	3	1
1	2	2	19	4	1	3	1	3	4	3	2	3	3	4	4	1	1	1	1	1	1	5	4	4	5	2	2	3
1	2	2	18	12	1	2	3	2	3	2	2	3	2	3	2	2	3	4	2	1	1	3	2	3	2	3	2	3
1	2	2	16	13	1	1	1	1	1	3	1	2	2	3	3	2	1	2	2	1	1	3	4	3	3	3	5	2
1	1	2	18	3.5	1	3	1	2	3	1	1	4	4	1	1	1	1	1	3	2	1	4	4	4	4	2	2	4
1	1	2	17	16	1	2	2	1	3	3	1	2	2	2	1	3	3	3	2	1	1	3	3	2	4	1	1	2
2	2	2	18	11	1	2	1	1	1	2	1	2	2	2	3	3	3	3	1	2	1	2	2	1	1	2	2	1
1	2	2	17	13	1	2	1	1	2	1	1	2	3	2	2	2	2	2	1	1	1	2	4	1	1	1	1	2
2	1	2	16	15	1	1	2	2	1	3	1	2	3	2	3	1	3	2	1	2	1	4	3	3	3	4	2	2
2	1	2	16	11	1	1	1	2	1	2	2	3	2	4	3	3	2	2	2	3	1	4	2	2	4	2	2	2
2	2	2	17	12	1	1	1	1	1	1	1	2	3	2	5	2	2	2	1	1	1	4	3	2	3	2	2	2
2	1	2	17	8	1	1	1	2	1	2	1	1	2	2	2	2	1	2	1	1	1	4	2	2	4	2	1	1
1	2	2	15	4	1	1	3	3	1	4	3	1	2	3	2	4	4	3	4	5	3	5	4	4	5	4	4	5
2	1	2	18	7	1	2	4	4	5	5	4	4	3	1	3	5	5	3	5	5	5	5	5	5	5	4	4	4
2	1	2	18	7	1	3	1	4	1	4	2	3	3	3	4	3	3	3	4	4	3	3	4	2	2	3	3	4
2	1	2	16	8	1	1	1	1	1	1	1	3	5	2	2	1	1	1	2	1	1	1	3	2	1	2	2	2
1	2	2	18	11.5	1	3	4	3	3	4	4	2	3	3	3	4	3	4	5	4	4	3	4	4	4	3	3	4
1	2	2	18	15	1	2	4	4	3	3	3	3	3	2	3	2	1	1	4	3	4	3	2	3	2	3	3	3
1	2	2	17	9	1	2	1	1	1	1	1	2	3	2	3	1	1	1	1	1	1	1	1	1	1	3	3	3
2	2	2	18	13	1	2	2	2	2	5	2	5	3	4	4	2	3	3	3	4	2	5	4	4	4	3	2	5
1	2	2	17	12	1	1	1	1	1	1	1	3	3	2	3	1	2	1	2	1	1	2	2	1	1	3	3	1
2	2	2	17	15.5	1	1	1	1	1	1	1	1	1	2	2	3	3	4	2	4	1	2	2	2	2	3	4	3
1	1	2	18	15	1	2	2	2	2	2	1	3	3	3	3	1	2	3	2	1	1	4	3	2	4	1	1	3
1	2	2	18	9	1	3	2	4	2	5	3	4	4	4	4	2	2	2	2	1	1	4	4	3	4	3	3	3
2	1	2	17	15	1	2	1	1	1	2	1	4	4	3	3	3	2	3	1	2	2	3	3	3	3	3	3	3
2	2	2	18	7	1	3	1	2	3	3	2	3	3	1	1	3	3	3	1	1	1	3	2	1	2	2	2	2
2	1	2	18	10	1	3	1	1	1	1	1	3	3	3	3	3	3	2	4	2	1	3	2	2	2	2	1	1
2	2	2	17	7	1	1	2	3	1	1	1	2	2	2	2	3	3	2	2	2	1	4	3	2	3	2	3	3
2	2	2	17	11	1	2	3	3	2	2	3	3	3	3	3	2	3	3	4	4	4	4	4	3	4	3	3	3
1	2	2	17	12	1	2	2	3	2	4	1	3	3	2	2	3	2	2	4	4	4	3	3	2	3	3	4	3
2	1	2	19	14	1	3	1	1	2	1	1	2	2	3	4	3	2	1	2	1	1	4	4	3	2	4	4	2
2	1	2	16	10	1	1	1	1	1	1	1	5	5	4	4	2	1	1	1	1	2	3	3	2	2	2	2	2
1	2	2	17	7	1	1	2	2	2	2	2	3	2	3	4	3	2	3	2	3	2	3	2	2	1	3	3	3
1	2	2	17	10	1	2	1	1	1	1	1	2	2	2	2	1	1	1	1	1	1	2	1	1	1	1	1	1
1	1	2	18	18	1	2	1	1	1	1	1	2	2	3	2	1	1	1	2	3	1	3	3	2	3	1	1	2
2	2	2	17	17	1	2	1	1	1	1	1	1	1	1	2	1	2	2	1	1	1	1	1	1	1	1	1	1
1	2	2	17	9	1	1	1	1	1	1	1	2	2	3	3	1	4	1	2	2	2	4	3	2	4	3	3	3
1	2	2	19	8	1	3	2	2	1	2	2	3	2	1	1	1	1	4	2	2	1	3	2	2	3	3	2	3
1	2	2	19	5	1	3	1	3	2	1	1	3	3	2	3	3	1	2	4	1	2	4	2	2	4	2	2	1
2	1	1	16	15	2	1	1	3	1	2	1	2	1	3	2	2	3	3	1	2	1	4	2	2	4	3	3	2
1	2	1	17	8	2	2	2	2	1	2	1	2	2	3	2	1	2	2	2	2	1	3	3	2	2	3	2	1
1	2	1	18	7	2	3	1	1	2	2	1	2	2	3	3	3	3	4	2	1	2	2	3	2	1	3	4	3
2	1	1	16	12	2	1	3	3	4	4	2	4	3	3	3	3	3	4	4	4	4	4	4	4	3	4	4	4
2	2	1	17	18	2	2	2	2	1	4	1	2	2	2	3	4	2	3	2	1	1	4	3	2	4	3	2	2
2	2	1	19	10	2	3	2	2	4	4	1	3	3	2	3	4	4	2	2	4	2	3	3	2	3	2	2	2
2	2	1	18	30	2	3	1	4	2	2	2	3	3	2	2	4	2	1	2	4	2	3	3	3	2	3	2	2
1	1	1	18	16	2	3	1	1	1	1	1	1	2	2	2	2	1	1	3	3	3	3	2	1	3	2	3	2
1	2	1	17	3	2	1	1	1	1	1	1	3	3	4	5	2	1	1	4	3	2	3	2	1	3	3	3	2
1	2	1	17	10	2	2	1	1	1	1	1	2	2	2	3	3	3	1	1	1	1	3	4	2	3	2	2	1
1	1	1	17	20	2	2	4	1	2	5	3	4	5	4	5	1	1	2	4	4	1	3	4	3	1	2	1	2
2	1	1	16	11	2	1	1	1	1	1	1	1	1	1	1	3	1	1	2	1	2	2	3	2	3	2	2	1
1	2	1	17	8	2	2	2	2	1	2	1	3	3	3	3	1	1	1	1	1	1	4	3	2	3	2	1	2
1	2	1	17	5	2	2	1	1	1	1	1	3	3	3	3	1	1	1	1	1	1	3	2	1	3	2	1	1
2	1	1	17	10	1	2	1	1	1	1	1	2	2	2	3	2	1	1	1	1	1	3	4	2	4	3	3	2
2	2	1	18	8	2	2	3	2	2	4	2	4	4	1	3	2	4	3	5	5	4	5	5	4	4	3	4	5
2	2	1	18	14	2	2	1	2	3	3	1	2	2	3	4	2	1	2	1	1	1	3	3	2	2	5	5	3
1	2	1	16	12	2	1	1	1	2	2	1	3	3	2	3	3	2	1	1	1	1	2	2	2	2	3	1	2
2	1	1	17	11.5	1	2	2	2	1	2	1	3	3	3	3	3	2	2	2	2	1	2	1	2	2	2	1	2
1	2	1	17	25	1	2	1	1	1	1	1	4	4	4	4	2	2	2	2	1	1	3	1	1	2	2	2	1
1	2	1	17	11	2	2	1	1	1	2	2	3	3	3	4	3	3	1	1	1	1	3	2	2	3	2	2	3
1	1	1	18	17.5	2	3	1	1	1	1	1	2	2	2	2	2	2	1	1	2	2	2	2	2	2	2	2	2
1	1	1	16	18	2	1	2	2	1	3	2	3	3	3	5	1	1	1	1	1	1	3	3	3	3	2	2	2
1	1	1	16	20	2	1	1	1	1	1	1	2	2	1	3	4	3	1	1	1	1	1	1	1	1	1	1	1
2	1	1	17	28	2	2	1	1	1	2	1	2	2	3	3	4	3	3	2	2	1	2	2	1	1	2	2	2
1	2	1	18	9	2	3	2	2	1	3	1	3	2	3	3	2	2	1	2	2	1	3	2	1	2	2	2	2
1	1	1	16	21	2	1	1	1	1	1	2	3	2	2	3	3	4	1	5	5	4	4	3	1	2	2	1	4
1	2	1	18	14	2	3	1	3	1	3	1	3	3	2	3	4	4	3	1	1	1	3	3	3	3	3	3	3
1	2	1	18	3	1	3	2	1	1	3	1	2	2	2	1	2	2	1	3	3	2	4	3	3	3	2	2	2
1	1	1	17	16	2	1	1	1	3	1	1	2	2	3	4	4	4	1	1	1	1	2	2	1	2	2	2	3
1	2	1	17	4	2	2	1	1	1	1	1	1	1	3	2	2	1	1	1	1	1	2	2	1	3	2	2	2
2	2	1	17	8	1	2	1	2	1	2	1	3	2	2	2	3	2	1	3	1	2	3	3	2	2	4	3	3
1	2	1	18	9	1	2	1	1	2	1	1	4	3	2	3	3	2	1	1	1	1	3	2	2	3	2	2	2
2	1	1	18	14	1	3	1	1	1	2	1	3	3	3	3	2	2	2	3	3	2	3	4	3	3	3	3	2
1	1	1	19	21	1	3	1	1	1	1	1	2	3	3	3	3	2	1	1	1	1	3	2	2	3	1	1	1
2	1	1	18	22	2	2	2	2	2	2	2	3	4	4	3	2	1	1	2	4	3	4	2	2	2	2	2	2
2	1	1	16	17	2	1	2	2	2	4	2	3	3	3	4	3	2	2	2	1	1	4	4	2	4	3	4	3
2	1	1	17	10	2	2	1	1	1	1	1	4	4	4	4	3	2	1	4	4	3	3	2	3	3	3	2	2
2	1	1	18	13	2	2	1	1	1	2	1	4	3	2	2	2	2	1	1	2	1	3	2	1	2	3	1	1
2	1	1	18	16	1	3	1	1	2	1	1	3	3	2	2	3	3	3	1	1	1	2	3	2	2	2	1	2
2	1	1	16	14.5	2	1	1	2	2	2	1	2	3	2	3	3	2	3	1	1	1	3	4	2	3	2	2	3
2	1	1	17	12	2	2	2	3	3	4	3	3	3	3	3	2	3	3	2	3	1	4	4	4	4	3	3	3
1	2	1	18	12	1	2	2	3	1	2	1	4	4	2	2	2	1	2	2	2	2	5	4	3	3	2	2	2
1	2	1	19	7	1	3	3	3	4	4	4	2	2	2	2	3	3	2	2	2	2	5	3	3	5	3	4	4
1	2	1	18	9	1	3	1	1	1	1	1	1	1	2	3	3	3	3	2	2	2	2	3	2	2	3	3	1
1	1	1	17	15	1	1	1	1	1	1	1	2	2	2	2	4	3	2	1	1	1	3	2	1	3	2	2	2
2	1	1	16	18	1	1	2	3	1	2	3	5	5	5	5	1	1	1	4	4	2	5	4	3	4	4	4	4
2	1	1	16	27	1	1	4	4	5	4	3	2	3	2	2	3	5	5	1	2	2	5	4	3	5	4	4	2
2	2	1	17	17	1	2	1	1	1	1	1	3	2	2	2	3	4	3	1	3	1	3	2	2	3	3	3	2
2	1	1	17	20	1	1	2	4	1	4	3	2	2	2	2	3	2	1	4	4	4	4	2	1	4	3	3	2
1	1	1	16	17.5	1	1	1	1	1	1	1	2	2	2	2	2	2	1	1	1	1	3	2	1	4	2	2	2
1	2	1	18	12	1	2	1	1	1	2	1	3	2	1	3	3	2	2	1	1	1	4	3	2	3	3	4	4
2	2	1	16	7	1	1	1	2	1	1	1	3	3	3	3	3	2	2	1	1	1	4	3	2	4	1	1	2
1	2	1	18	10	1	3	2	1	2	1	1	4	4	2	2	3	4	2	3	4	1	2	2	1	2	4	4	4
1	2	1	17	11	1	1	1	1	1	1	1	3	4	2	2	2	2	2	2	1	2	3	3	2	2	3	1	2
2	1	1	18	20	1	3	4	2	3	4	2	4	3	3	4	4	2	1	3	3	5	5	4	3	5	3	4	4
2	2	1	17	15	1	2	1	1	1	1	1	4	3	2	2	4	4	4	1	1	1	3	1	1	3	3	1	4
1	1	1	17	9	1	2	2	2	3	2	2	2	3	1	2	3	3	2	2	2	2	3	3	2	3	3	3	3
2	2	1	17	12	1	2	2	4	2	4	1	5	5	5	5	5	4	5	3	4	1	5	3	2	5	4	1	5
1	2	1	17	10	1	2	3	1	3	2	2	5	4	2	3	4	4	3	1	3	2	4	2	1	1	5	5	4
1	1	1	18	20	1	3	1	2	1	4	2	3	4	4	2	2	2	2	4	4	3	2	3	3	3	4	4	3
2	1	1	17	20	1	1	1	2	1	2	1	3	3	3	3	3	3	3	4	4	4	3	4	2	3	4	3	3
2	2	1	18	15	1	3	2	3	4	4	1	2	2	2	2	4	4	4	4	4	4	4	3	2	3	4	4	4
2	1	1	18	20	1	3	4	5	2	4	4	4	4	2	2	3	1	4	4	4	2	4	4	5	4	4	4	4
2	2	1	16	-999	1	1	1	2	2	2	1	2	2	3	4	2	2	1	4	3	3	4	2	3	3	3	3	3
2	2	1	19	10	1	3	1	2	1	2	1	3	3	3	4	2	1	1	1	2	1	3	1	1	3	3	4	3
1	2	1	19	10	1	3	1	3	2	2	1	2	2	3	3	4	4	4	1	2	1	5	3	3	4	4	4	4
1	1	1	17	20	1	2	3	3	2	2	3	3	3	4	4	3	3	3	2	3	3	3	3	2	3	4	4	3
2	2	1	18	12	1	2	1	1	1	2	1	3	2	3	3	2	2	1	2	2	1	3	3	3	3	2	2	2
1	2	1	16	11	1	1	1	2	1	2	1	3	4	3	4	4	2	2	1	1	1	2	2	1	2	3	3	3
1	2	1	18	16.5	1	2	1	1	1	1	1	2	2	2	4	2	2	2	2	1	1	2	1	2	3	2	2	1
1	1	1	16	15	1	1	1	1	2	1	1	3	2	2	3	5	3	2	2	1	2	3	1	1	2	1	2	2
2	2	1	17	12	1	1	1	1	1	1	1	3	3	2	2	2	1	1	1	1	1	2	1	1	2	3	2	1
1	1	1	16	17.5	1	1	1	1	1	1	1	3	2	1	1	2	2	1	1	1	1	2	1	1	2	1	1	1
2	2	1	19	15	1	3	1	1	1	1	2	3	3	2	3	2	1	1	2	1	2	3	3	3	3	3	2	1
2	1	1	17	13	1	1	1	2	2	3	1	5	4	3	5	4	3	3	4	3	4	2	1	1	2	3	2	2
1	2	1	17	3	1	1	3	4	3	3	4	4	4	4	3	4	5	4	2	2	2	4	4	3	5	4	5	5
2	1	1	18	16	1	2	2	2	4	3	1	1	1	2	2	3	2	2	1	1	1	4	3	3	4	3	2	3
2	2	1	18	15	1	2	1	2	1	1	1	2	3	2	2	3	2	1	2	2	1	2	2	2	3	2	1	2
1	2	1	19	10	1	3	1	2	2	2	1	2	2	3	3	4	4	4	1	1	1	4	3	3	3	4	4	4
1	2	1	19	10	1	3	1	1	1	2	1	3	3	2	3	2	3	1	4	3	3	3	3	3	3	3	3	3
2	1	1	16	17.5	1	1	1	2	2	4	1	2	1	2	2	4	5	2	1	2	1	4	2	1	3	4	3	5
2	1	1	18	23	1	2	1	2	1	2	2	4	4	4	5	2	2	1	2	1	1	5	1	2	4	3	5	4
1	2	1	16	11	1	1	1	2	2	1	1	2	2	2	2	3	2	2	3	1	1	2	3	2	3	3	2	2
1	2	1	18	12	1	3	4	2	1	4	4	5	5	4	4	1	3	2	3	3	2	1	1	1	2	3	3	2
2	1	1	19	13	1	3	1	1	1	2	1	2	2	3	4	4	4	4	2	1	1	5	4	4	4	4	4	4
1	2	1	17	11	1	2	1	1	2	1	1	2	2	2	2	2	2	2	1	1	1	4	2	2	3	3	4	3
1	1	1	16	17	1	1	1	1	1	1	1	2	2	2	3	3	2	2	1	1	1	3	2	2	3	2	2	2
2	1	1	18	14	1	3	1	2	1	1	1	3	3	1	1	1	1	1	2	1	1	2	2	1	2	1	1	1
2	2	1	17	20	1	2	1	2	1	1	1	3	2	4	3	4	3	2	1	1	1	2	1	1	2	2	1	2
2	2	1	18	10	1	2	1	1	1	1	1	2	2	5	3	2	2	2	3	2	2	2	3	1	1	3	1	1
1	2	1	16	7	1	1	1	1	2	1	1	2	2	1	2	3	3	3	2	2	2	2	3	2	3	2	2	3
2	1	1	19	15	1	3	4	4	2	3	4	5	5	3	4	2	2	2	4	4	4	4	4	3	4	4	4	4
2	2	1	19	6.5	1	3	1	2	2	1	1	1	1	3	3	2	1	1	2	2	2	3	2	2	3	3	2	2
2	2	1	17	14	1	1	1	2	3	2	1	3	3	2	3	3	2	2	2	1	3	4	3	2	4	3	4	2
2	2	1	18	11	1	2	3	2	3	3	3	5	4	3	3	2	3	1	2	2	2	4	5	4	2	2	3	3
1	1	1	17	18	1	2	2	1	3	1	2	3	3	3	2	2	1	1	1	1	1	2	4	2	3	2	2	2
1	2	1	17	11	1	1	1	2	1	1	1	4	5	2	3	3	2	3	2	1	1	2	3	3	1	3	2	3
1	2	1	19	5	1	3	2	2	3	4	2	3	3	3	3	3	3	2	2	4	2	4	3	2	2	4	5	4
1	2	1	16	11	1	1	1	2	2	1	1	4	3	4	4	4	3	2	1	1	1	3	3	2	2	3	3	4
2	1	1	19	16	1	3	1	1	1	2	1	2	2	1	2	2	3	2	4	4	3	4	2	1	3	1	1	3
2	2	1	17	8	1	1	1	2	1	2	1	2	2	2	3	2	2	1	1	1	1	2	2	1	2	2	2	2
2	2	1	16	20	1	1	2	3	1	4	2	3	2	3	2	3	3	3	4	4	4	5	4	2	4	2	2	2
2	2	1	17	13	1	1	4	2	2	4	2	5	4	1	2	3	4	3	4	4	3	5	4	4	5	3	4	4
2	2	1	18	16	1	3	1	1	2	2	1	3	2	2	2	3	2	2	2	3	1	3	3	3	3	3	3	2
2	2	1	16	15	1	1	1	1	1	1	1	4	3	3	3	4	3	1	1	1	1	3	2	2	3	2	1	2
1	2	1	19	10	1	3	1	1	1	2	1	3	2	3	3	3	2	1	3	2	1	3	1	1	3	2	2	2
2	1	1	17	20	1	2	4	4	4	5	4	5	5	4	5	1	1	1	5	1	5	5	4	3	5	3	2	5
1	2	1	19	15	1	3	1	1	1	2	1	2	3	1	2	4	3	3	1	1	1	2	1	1	2	1	1	3
2	2	1	19	15	1	3	1	3	3	2	1	3	3	4	3	3	3	3	5	4	4	3	3	1	2	4	3	4
2	2	1	17	14	1	2	1	3	2	3	3	3	3	4	3	4	5	5	2	4	3	3	2	3	3	3	3	4
1	2	1	16	14	1	1	1	2	2	2	1	4	2	3	3	3	3	2	1	1	4	1	3	2	3	3	5	4
1	2	1	16	8	1	1	3	3	3	3	3	3	3	3	3	3	3	3	3	3	3	4	4	4	4	3	3	3
1	1	1	18	17	1	3	1	1	1	2	1	2	2	2	2	4	3	3	2	1	1	3	4	2	3	3	2	1
2	1	1	17	15	1	1	1	1	1	1	1	1	2	1	2	2	2	1	2	2	2	3	3	1	3	1	2	2
1	1	1	19	23	1	3	2	4	4	1	4	3	2	4	4	2	5	2	1	3	2	5	3	4	4	4	3	3
1	2	1	16	13	1	1	1	1	1	1	1	3	3	3	2	4	3	3	4	4	2	3	2	2	3	2	2	2
1	1	1	17	16	1	1	2	1	2	2	2	3	2	2	2	3	2	2	2	2	2	2	2	2	2	3	3	2
1	2	1	18	10	1	2	1	1	1	1	1	1	1	1	1	2	2	2	1	1	1	1	1	1	2	2	1	1
1	2	1	16	10	1	1	1	1	1	1	1	1	1	2	4	4	4	4	1	1	1	2	3	2	1	1	1	1
2	2	1	16	9	1	1	1	2	2	3	1	2	2	4	4	2	3	2	2	1	1	3	3	3	4	4	3	4
2	2	1	19	20	1	3	1	2	1	2	1	3	2	2	3	3	2	2	1	1	1	4	2	1	4	3	2	3
2	1	1	17	15	1	2	1	3	2	2	2	3	3	3	3	4	4	4	2	3	2	3	3	2	3	3	2	2
2	1	1	18	12	1	3	1	2	2	2	1	3	3	2	2	1	3	2	1	1	1	3	2	2	4	3	2	2
2	2	1	17	8	1	2	1	1	1	1	1	3	2	1	2	2	3	2	1	1	1	3	2	1	4	2	1	2
2	1	1	16	19.5	1	1	1	1	1	1	1	2	2	2	1	4	1	1	1	1	1	2	2	1	2	2	1	2
1	2	1	19	13	1	3	3	4	2	2	3	3	3	4	4	2	2	2	2	1	1	2	3	3	2	3	4	4
1	1	1	17	23	1	2	1	1	2	1	1	3	3	2	2	3	2	1	1	1	1	1	2	1	1	1	2	1
1	1	1	17	18	1	2	1	1	1	1	1	2	3	2	2	3	2	1	2	2	1	2	1	1	2	2	2	2
1	2	1	17	11	1	1	1	1	2	1	1	3	3	2	2	2	2	1	2	2	1	3	3	3	3	4	2	2
1	2	1	16	10	1	1	2	2	1	1	2	2	3	2	2	2	2	1	1	1	1	3	3	1	2	2	2	4
1	2	1	17	14	1	1	1	1	1	1	1	3	2	2	3	3	2	2	2	2	2	3	2	2	3	2	3	2
2	2	1	17	15	1	1	1	1	1	2	1	2	2	3	3	2	2	2	4	4	4	4	4	3	3	3	3	3
1	2	1	18	12	1	2	1	2	2	2	1	2	3	3	2	2	2	1	2	1	1	4	3	2	4	2	2	3
1	1	1	17	28	1	1	1	1	1	1	1	2	2	1	1	3	4	2	1	2	1	1	1	1	1	2	2	3
1	2	1	17	10	1	1	1	1	2	1	1	3	2	2	2	2	3	1	1	1	1	1	3	1	1	2	2	2
2	1	1	18	18	1	2	1	2	2	2	2	4	4	3	4	2	2	1	2	1	1	5	3	3	5	2	2	2
2	2	1	18	12	1	2	2	1	1	1	1	2	2	2	2	4	2	2	3	2	1	3	3	2	3	2	2	3
1	1	1	18	11	1	3	1	1	2	2	1	3	3	4	4	3	3	2	3	2	2	3	1	1	2	3	3	2
1	1	1	17	15	1	2	1	4	1	5	3	5	3	4	4	2	2	3	3	4	3	5	4	3	3	4	3	3
1	2	1	17	12	1	1	1	1	1	1	1	3	3	2	3	3	1	1	2	1	1	3	3	2	3	2	2	1
1	1	1	17	11	2	1	2	1	2	2	1	1	2	1	4	5	4	4	1	1	1	1	3	3	2	2	2	3
2	1	1	17	15	2	2	3	4	1	3	4	3	3	2	3	2	2	2	4	4	3	5	3	5	4	3	2	2
1	2	1	17	15	2	2	1	1	1	3	1	3	2	3	3	4	4	3	2	2	2	2	3	1	3	3	3	4
2	2	1	17	13	2	2	1	1	1	3	2	1	1	4	2	3	3	1	2	2	4	4	2	3	4	3	3	3
2	2	1	17	16.5	2	2	2	3	1	3	2	3	2	2	4	3	2	1	1	1	1	5	4	3	4	5	5	3
2	2	1	17	20	2	2	1	1	1	2	1	2	3	2	2	1	2	1	3	2	2	4	3	3	2	2	3	2
1	2	1	16	11	2	1	1	1	2	2	1	2	2	2	2	3	2	2	2	1	1	2	1	1	2	2	2	2
2	2	1	17	14	2	1	3	4	2	4	2	3	3	2	3	4	2	3	4	3	3	5	4	3	4	4	4	5
1	2	1	17	16	2	1	1	2	2	1	1	3	2	2	4	4	4	1	1	1	1	4	3	3	2	2	2	2
1	2	1	18	15	2	2	1	2	2	1	1	3	2	3	2	4	3	4	4	2	1	2	3	2	2	4	4	3
1	2	1	16	12	2	1	1	1	1	1	1	2	2	1	2	2	1	1	1	1	1	2	1	1	2	1	2	3
1	2	1	17	12	2	2	1	2	2	2	1	2	2	2	2	2	2	1	2	2	3	3	2	2	1	3	3	2
2	2	1	17	12	2	1	1	2	1	2	1	1	2	4	2	2	2	2	2	2	4	4	3	2	4	3	3	3
2	1	1	19	24.5	2	3	1	2	2	2	1	2	2	3	3	3	3	2	1	1	1	5	4	3	4	4	4	4
2	1	1	17	10	2	2	1	1	1	1	1	3	3	4	4	1	2	2	1	1	1	3	3	2	3	2	2	2
1	2	1	17	14	2	2	1	2	1	1	2	2	1	2	2	3	3	1	2	2	2	3	3	3	3	3	3	3
1	1	1	17	19	2	2	3	3	1	2	2	4	3	2	4	1	2	1	1	2	1	5	4	3	4	2	2	2
2	1	1	18	24	2	3	3	2	3	3	2	3	3	4	3	5	5	5	3	4	3	3	3	2	3	2	2	2
1	2	1	19	11	2	3	1	2	3	2	1	3	3	1	1	2	2	1	1	1	1	3	5	2	4	3	2	2
1	2	1	18	14	2	2	1	1	1	2	1	3	2	2	2	2	2	2	2	2	2	2	3	3	2	2	2	3
2	1	1	17	10	2	2	1	1	1	3	1	2	2	4	4	3	3	2	2	2	4	5	3	2	2	5	4	3
1	2	1	16	18	2	1	1	1	1	1	1	1	1	2	1	3	3	3	2	1	1	2	2	1	2	2	2	2
1	2	1	17	20	2	2	1	2	2	2	2	2	2	2	2	2	1	2	1	1	2	3	3	2	3	3	4	3
2	1	1	16	15	2	1	1	1	1	1	1	3	2	3	2	3	3	2	2	3	2	3	3	2	3	4	3	3
2	1	1	17	21	2	2	1	1	1	2	1	3	2	3	2	3	2	2	1	1	1	2	3	1	2	2	2	2
2	2	1	18	17.5	2	2	1	2	1	2	1	2	2	1	2	3	4	2	1	3	1	4	4	3	5	4	5	4
2	2	4	17	9	2	2	2	2	3	4	1	3	3	4	4	2	2	3	5	5	5	4	4	3	3	5	5	5
1	2	4	18	17.5	2	3	1	1	2	2	1	3	3	2	2	3	2	2	2	1	1	4	3	3	2	3	3	4
1	2	4	17	8	2	1	1	1	1	1	1	3	3	2	2	2	3	2	2	2	1	3	2	2	3	2	1	2
2	2	4	17	14	2	1	1	1	1	2	2	2	2	4	4	3	2	1	2	3	5	4	3	2	1	3	4	3
2	2	4	18	-999	2	2	1	3	1	1	1	3	2	2	2	2	1	1	4	3	2	3	3	3	3	3	4	3
2	2	4	19	8	2	3	1	3	2	2	1	3	3	3	4	3	3	3	2	2	1	3	3	3	2	4	3	2
2	2	4	18	10	2	2	2	3	1	2	2	2	3	3	3	3	3	5	3	2	2	4	3	2	3	4	4	2
1	2	4	18	4	2	3	3	3	3	4	4	2	2	4	4	2	4	4	5	2	5	2	3	1	3	5	2	3
2	2	1	18	10	2	2	1	1	2	2	2	2	2	1	2	4	3	3	2	2	1	3	2	2	5	1	2	1
1	1	1	16	8	2	1	1	1	1	1	1	2	2	2	3	3	3	3	1	1	1	2	2	3	2	2	3	3
1	2	1	19	9	2	2	1	1	1	2	1	3	3	3	2	3	3	2	1	1	1	1	1	1	1	2	2	1
1	2	1	17	14	2	2	1	2	2	1	1	3	5	2	2	3	4	2	1	2	1	2	3	2	2	2	1	1
1	2	1	17	15	2	2	1	1	1	1	1	2	2	1	2	4	2	2	3	2	1	2	2	1	2	2	1	2
2	2	1	17	12	2	2	2	1	3	1	1	5	4	5	4	1	1	1	4	4	4	4	3	3	2	2	2	3
2	2	1	18	12.5	2	2	4	5	2	4	5	5	4	3	3	3	4	4	2	3	2	5	4	4	5	4	2	5
1	2	1	18	15	2	2	3	3	4	5	4	3	3	3	3	4	1	3	1	1	1	5	4	4	5	2	4	4
1	1	1	16	-999	2	1	2	2	1	3	2	4	4	4	4	2	3	2	2	2	4	5	4	3	5	4	4	3
1	2	1	17	7	2	2	1	1	1	2	1	4	2	2	3	4	2	2	4	1	2	3	2	2	1	4	5	3
2	1	1	16	10	2	1	1	1	1	1	1	3	3	2	4	4	3	2	2	1	1	1	2	1	1	2	1	2
1	1	1	17	10	2	1	1	1	1	1	1	2	2	2	3	2	3	3	1	1	2	3	2	2	4	2	3	3
2	2	1	17	12	2	2	1	1	1	2	1	3	3	2	3	4	3	3	4	3	3	3	2	2	3	3	3	3
2	2	1	17	7.5	2	2	1	2	1	2	1	3	3	2	3	4	4	4	3	4	1	3	2	2	3	3	3	2
2	1	1	18	10	1	3	2	3	3	2	3	3	2	3	2	3	2	2	2	2	2	5	3	3	3	3	3	3
2	2	1	16	15	1	1	1	2	1	1	1	2	2	2	3	2	2	2	4	4	2	3	3	2	2	2	2	2
1	2	1	21	6	1	3	1	1	1	1	1	2	2	3	4	5	4	4	1	2	2	3	1	2	2	3	3	2
2	2	1	17	8	1	1	1	2	3	2	1	3	3	3	4	4	4	4	3	4	2	4	4	2	3	4	4	4
1	2	1	18	18	1	3	1	1	1	2	1	3	3	3	4	4	1	2	2	2	1	3	3	2	3	4	3	2
2	2	1	17	16	1	1	1	1	1	1	1	1	1	2	3	2	2	2	1	1	1	1	3	1	1	1	2	2
2	1	1	16	10	1	1	2	2	1	4	2	3	3	2	2	3	2	1	2	2	1	4	5	3	3	2	1	1
1	2	1	18	7	1	3	1	2	2	1	3	2	2	3	3	2	2	2	2	1	1	3	4	2	3	3	2	2
1	2	1	18	6	1	2	2	2	2	2	1	3	3	3	3	2	3	2	4	4	3	3	2	1	2	3	2	2
1	1	1	16	10	1	1	4	2	2	4	4	4	4	3	4	2	2	1	1	1	1	5	3	4	2	3	2	4
1	1	1	18	15	1	3	1	2	1	2	1	3	2	2	3	2	2	1	3	2	3	3	1	1	4	2	3	2
2	2	1	17	14	1	1	1	2	1	2	1	3	3	5	5	3	4	2	2	2	1	4	3	3	3	3	2	2
1	1	1	16	24	1	1	1	2	2	2	1	3	3	2	2	2	3	2	3	2	2	4	3	3	3	2	3	3
1	2	1	17	12	1	1	3	1	4	3	1	3	2	3	4	4	4	2	1	1	1	4	4	3	2	4	3	5
2	2	1	17	16	1	2	3	4	2	4	4	4	3	4	4	3	3	1	2	3	2	3	4	3	3	3	3	3
2	2	1	18	13	1	3	1	1	1	1	1	3	3	2	3	2	2	1	5	5	5	4	4	2	3	2	1	2
1	2	1	19	5	1	3	2	3	2	3	2	5	5	4	4	1	1	1	2	2	2	4	4	3	3	3	2	2
2	1	1	16	16	1	1	1	2	1	1	1	2	2	2	2	3	2	2	1	1	1	3	1	1	4	2	1	1
2	1	1	16	19	1	1	2	4	4	4	2	1	1	2	1	4	4	4	1	5	5	5	4	4	5	3	5	4
2	2	1	17	10	1	2	2	2	4	2	3	5	4	4	4	4	4	4	4	5	4	4	4	4	5	3	2	4
2	2	1	18	7	1	3	2	4	1	3	4	4	3	4	3	3	4	4	5	5	5	4	4	4	3	5	4	4
2	1	1	16	21	1	1	2	2	2	2	2	2	2	3	3	4	4	2	3	2	1	4	3	5	4	3	2	2
2	2	1	18	11	1	3	1	2	1	2	1	3	2	3	2	1	2	1	1	1	1	2	3	3	2	3	2	3
2	2	1	17	17	1	1	1	2	2	1	1	4	4	4	5	2	2	1	2	2	2	4	3	2	2	3	2	2
2	2	1	17	7	1	1	1	1	1	1	1	2	3	2	3	3	3	1	1	1	1	3	1	1	1	1	1	1
2	2	1	18	8.5	1	2	1	2	3	3	1	4	3	4	3	2	2	1	1	5	3	4	2	3	3	3	4	3
2	2	1	18	5	1	3	1	3	1	2	5	3	3	3	4	2	3	2	1	2	1	4	4	4	2	4	2	4
2	1	1	17	13	1	2	2	2	2	4	2	3	3	2	3	3	3	3	2	1	1	4	3	3	3	2	2	5
2	2	1	19	10.5	1	3	1	2	2	2	1	3	3	2	3	3	2	2	3	2	3	3	3	3	3	3	3	3
2	1	1	18	37.5	1	3	1	3	1	2	2	3	3	2	2	3	2	1	1	1	2	4	3	2	4	2	2	1
2	1	1	16	10	1	1	1	1	1	1	1	2	2	3	3	2	1	1	2	2	1	3	3	2	3	2	2	1
2	2	1	17	8	1	1	2	3	2	2	2	2	2	2	5	2	3	3	1	2	1	2	3	2	1	5	4	2
2	2	1	17	18	1	2	1	2	2	3	2	2	2	2	3	3	2	2	2	2	2	3	3	2	3	3	3	4
1	1	1	16	7	1	1	1	2	1	1	1	3	2	3	3	3	2	2	2	2	2	3	3	1	1	2	3	3
2	2	1	17	13.5	1	2	2	2	1	4	2	3	3	3	4	3	3	2	3	2	2	4	4	2	4	3	4	4
2	1	1	18	12	1	2	1	1	1	1	1	4	4	2	3	2	2	2	4	3	1	1	3	1	2	2	2	3
1	2	1	19	9	1	3	1	1	1	2	1	3	3	2	3	3	2	4	1	1	1	2	2	1	3	2	2	2
2	2	1	17	8	1	2	1	1	1	2	1	2	2	3	3	5	4	2	2	2	1	4	5	3	4	2	2	1
2	1	1	17	8	1	1	1	2	1	1	1	5	4	4	3	2	1	2	3	3	3	2	1	1	3	2	2	2
2	1	1	18	10	1	3	1	4	2	2	1	3	3	2	3	3	2	2	2	1	1	4	3	2	4	2	3	2
2	1	1	18	10	1	2	2	2	1	3	2	2	2	1	2	1	2	1	2	2	4	5	5	4	3	3	4	4
1	2	1	17	18	1	2	1	1	2	1	1	3	3	3	2	2	3	3	1	2	1	2	3	2	3	3	2	4
2	1	1	16	16	1	1	1	1	1	1	1	2	2	2	3	3	1	1	1	1	1	3	1	1	4	2	1	1
2	1	1	18	6.5	1	2	2	4	3	2	2	3	2	2	3	5	3	4	4	3	3	5	3	3	5	4	4	4
2	2	1	17	13	1	2	1	1	1	2	1	3	4	3	4	3	3	3	1	1	1	4	3	1	2	3	3	4
2	2	1	16	16	1	1	1	1	1	2	1	3	2	2	4	3	3	3	1	1	1	3	1	1	2	3	2	2
2	2	1	17	6	1	2	1	3	2	2	1	3	2	2	3	3	3	2	2	2	1	3	1	1	3	4	3	2
1	1	1	18	24	1	2	2	2	2	2	1	3	3	1	2	2	4	2	1	2	1	4	4	5	4	4	4	5
1	2	1	18	21	1	3	1	2	2	3	2	2	2	1	2	3	1	2	1	1	1	3	2	2	3	2	2	1
2	1	1	18	40	1	3	2	2	2	2	1	2	2	3	3	3	3	3	2	2	2	3	2	2	3	3	2	3
2	2	1	17	5	1	2	1	1	1	1	1	1	1	1	1	1	1	1	1	1	1	1	1	1	1	1	1	1
1	2	1	19	10	1	3	1	1	1	1	1	4	4	2	4	3	3	1	1	1	1	2	1	1	2	2	2	1
2	2	1	19	13	1	3	2	2	2	2	2	2	2	4	5	1	1	1	2	2	4	2	3	3	1	2	3	1
2	1	1	17	13.5	1	2	1	2	2	2	1	3	4	4	4	2	2	2	3	3	3	3	3	2	4	2	2	2
1	2	1	17	12	1	2	1	1	2	1	1	1	1	3	3	3	2	2	1	1	2	4	3	2	5	4	3	3
2	1	1	17	13	1	2	1	1	1	2	1	4	4	2	4	2	2	1	4	4	1	4	4	4	3	2	2	2
2	1	1	16	15	1	1	1	1	2	1	1	3	4	3	5	4	3	2	3	2	2	4	3	1	4	2	2	3
2	2	1	16	13	1	1	1	1	1	1	1	3	3	3	3	5	4	3	2	2	2	1	2	1	1	2	2	2
1	2	1	17	19	1	1	2	2	2	2	1	2	3	2	2	3	2	2	2	2	1	3	2	1	3	2	1	2
2	2	1	17	12	1	2	1	2	1	2	1	3	2	2	3	3	1	2	1	2	1	2	1	2	2	2	1	1
2	2	1	19	13	1	3	1	1	1	1	1	3	3	3	5	2	2	1	2	2	2	2	1	1	2	3	2	1
1	2	1	17	13.5	1	1	1	2	2	2	2	3	3	2	3	4	4	2	3	4	3	5	3	2	3	2	2	3
2	1	1	19	15	1	3	1	1	1	1	1	3	3	2	4	3	2	2	2	2	2	2	2	1	2	1	1	1
2	1	1	18	10	1	3	1	1	1	1	1	4	4	3	4	1	1	1	2	1	2	1	1	1	2	2	2	1
2	2	1	18	15	1	2	1	1	1	2	1	2	2	2	3	3	1	2	4	3	2	3	2	1	3	3	3	2
2	1	1	16	20	1	1	1	2	2	4	2	3	3	3	3	5	3	3	3	4	2	3	3	3	4	3	3	3
2	2	1	17	14	1	1	1	2	2	2	2	2	2	2	2	3	2	2	1	2	3	3	1	2	1	2	3	1
2	1	1	17	15	1	1	2	2	2	4	3	3	3	2	3	4	3	2	2	3	3	3	2	2	3	3	3	3
2	2	1	17	8	1	2	3	3	3	4	2	3	3	3	3	2	2	2	3	3	3	5	4	3	3	4	4	4
1	2	1	17	16	1	2	2	2	3	3	2	3	2	3	2	3	3	3	4	4	4	3	4	2	3	3	3	3
1	1	1	18	20	1	2	2	2	3	3	1	2	2	2	2	3	2	1	1	1	1	2	1	1	1	2	2	2
2	2	1	18	7	1	3	2	1	2	1	2	3	3	3	4	4	4	4	1	4	2	4	3	3	4	3	3	2
2	1	1	17	9	1	1	1	1	1	2	1	2	3	3	2	2	2	1	1	1	1	1	3	2	2	1	1	1
2	1	1	18	15	1	3	1	1	1	1	1	3	3	3	4	3	2	2	2	2	1	3	3	1	3	3	2	2
2	1	1	18	21	1	3	1	2	2	3	1	1	1	2	1	4	4	1	2	1	1	3	2	1	1	3	2	1
1	2	1	18	12	1	2	1	2	1	2	1	2	2	2	3	3	3	1	2	2	2	3	2	1	2	3	3	2
1	2	1	17	13	1	1	2	3	1	2	1	4	4	3	2	2	2	2	1	1	1	2	3	2	2	4	2	3
